# Supplementary material for: Tocilizumab, netakimab, and baricitinib in patients with mild-to-moderate COVID-19: An observational study
Source: PLoS One. 2022 Aug 24;17(8):e0273340. doi: 10.1371/journal.pone.0273340 (PMC9401152; doi:10.1371/journal.pone.0273340)
Supplement: S1 File — (CSV) [file pone.0273340.s006.csv]

pat_id	group	NEWS-2 p0	NEWS-2 p72	NEWS-2 p120	p0_CRP (mg/ml)	p72_CRP (mg/ml)	p120_CRP (mg/ml)	p0_LDH (U/L)	p72_LDH (U/L)	p120_LDH (U/L)	p0_ ANC (x 109/L)	p72_ ANC (x 109/L)	p120_ ANC (x 109/L)	p0_ ALC (x 109/L)	p72_ ALC (x 109/L)	p120_ ALC (x 109/L)	p0_NLR	p72_NLR	p120_NLR
NNMM1	Baricitinib	1	1	1	24,5		32,5	304,0		350,0
NNMM2	Baricitinib	2	0	0	31,3		3,2	421,0		571,0
NNMM3	Baricitinib	3	0	1	72,4	83,7	21,5	558,0
NNMM4	Baricitinib	1	2	0	132,2	44,7	6,7	683,0		526,0	8,90	5,44	5,67	0,90	3,84	3,36	9,89	1,42	1,69
NNMM5	Baricitinib	0	1	1	4,7		4,6	387,0
NNMM6	Baricitinib	2	1	0	58,7	13,0		527,0	473,0
NNMM7	Baricitinib	3	3	3	5,3	5,5		438,0	392,0
NNMM8	Baricitinib	4	2	0	14,8	19,6		255,0
NNMM9	Baricitinib	2	5	0	68,0		11,9	587,0
NNMM10	Baricitinib	4	1	0	74,7			588,0
NNMM11	Baricitinib	4	4	4	25,3			429,0
NNMM12	Baricitinib	0	0	2	39,4		6,7	469,0		513,0
NNMM13	Baricitinib	1	1	1	68,2		10,9	1013,0		857,0
NNMM14	Baricitinib	4	1	1	34,2		52,5	464,0		445,0
NNMM15	Baricitinib	2	3	3	54,7		10,8	741,0		527,0
NNMM16	Baricitinib	2	0	0	120,4			580,0	782,0
NNMM17	Baricitinib	1	1	2	23,5		16,7	463,0
NNMM18	Baricitinib	3	2	2	5,9	16,8		534,0	457,0		6,09	1,19	3,44	2,69	7,95	5,72	2,26	0,15	0,60
NNMM19	Baricitinib	0	1	0	57,3	43,5		327,0	389,0
NNMM20	Baricitinib	5	4	1	16,7	21,7		456,0	440,0
NNMM21	Baricitinib	1	1	0	59,3			518,0
NNMM22	Baricitinib	3	1	0	31,9	18,6	11,2	260,7			2,70	2,00	2,20	2,50	1,90	2,00	1,08	1,05	1,10
NNMM23	Baricitinib	5	4	3	43,0	37,9	4,2	366,1	283,6
NNMM24	Baricitinib	0	0	0	49,0		8,8	785,9
NNMM25	Baricitinib	6	3	1	30,0	102,4	6,3	307,3	720,0	687,0	2,10	1,80	1,50	1,90	1,90	2,40	1,11	0,95	0,63
NNMM26	Baricitinib	3	1	1	25,4	11,3		239,6	282,3
NNMM27	Baricitinib	0	0	1	14,6	18,5	2,5	332,5	332,8	227,0
NNMM28	Baricitinib	1	0	0	37,5	14,6		202,1
NNMM29	Baricitinib	2	0	1	19,4		30,3	232,3	221,2	217,7	3,90	2,80	2,50	1,60	2,70	2,20	2,44	1,04	1,14
NNMM30	Baricitinib	2	0	0	26,1	2,8	0,7	146,2	165,2		2,30	0,50	3,00	0,90	1,80	2,20	2,56	0,28	1,36
NNMM31	Baricitinib	1	0	1	83,8	18,6	10,3	195,3			3,60	4,20	3,30	1,50	3,20	2,10	2,40	1,31	1,57
NNMM32	Baricitinib	1	0	0	9,3	4,3	0,8	193,8	165,5	151,3	2,20	3,10	3,60	1,20	1,70	1,50	1,83	1,82	2,40
NNMM33	Baricitinib	1	1	1	5,5	1,1	2,1	191,8		171,4	1,30	1,80	2,80	1,10	2,30	2,40	1,18	0,78	1,17
NNMM34	Baricitinib	1	0	0	37,4	17,4	6,5	176,6	264,5		3,10	2,20	2,10	0,80	0,90	1,00	3,88	2,44	2,10
NNMM35	Baricitinib	1	1	1	25,9	9,4		267,3	195,4	199,5	4,90	2,90	1,80	3,00	3,70	3,30	1,63	0,78	0,55
NNMM36	Baricitinib	3	3	1	7,2	0,8		208,6	188,4
NNMM37	Baricitinib	3	5	1	74,6	8,8	5,7	578,4	434,7	401,3	1,37	2,33	3,37	0,92	1,92	1,60	1,49	1,21	2,11
NNMM38	Baricitinib	3	4	1	1,9	4,4	1,5	171,7	167,9	151,9	2,80	1,40	2,90	1,70	2,60	2,10	1,65	0,54	1,38
NNMM39	Netakimab	5	2	1	38,7		12,7	716,0		805,0
NNMM40	Netakimab	3	1	0	81,5	55,6		641,0
NNMM41	Netakimab	3	1	1	39,9			622,0
NNMM42	Netakimab	0	0	0	3,5	7,4		421,0	368,0
NNMM43	Netakimab	3	3	2	81,9	73,1		1061,0	946,0	647,0	9,28	8,19	7,80	0,55	1,32	1,38	16,87	6,20	5,65
NNMM44	Netakimab	3	2	0	82,7		21,9	600,0		538,0
NNMM45	Netakimab	3	2	2	57,9	76,0		1257,0	1073,0
NNMM46	Netakimab	2	1	1	122,4	15,3	6,7	192,6	171,7	160,8	5,30	3,80	3,40	0,50	0,50	0,50	10,60	7,60	6,80
NNMM47	Netakimab	2	2	2	14,9	11,1	5,8	306,4	218,6	183,0	2,60	2,40	1,00	1,90	1,40	1,80	1,37	1,71	0,56
NNMM48	Netakimab	0	0	0	133,8	31,5	17,6	227,1	189,2	236,9	2,70	4,60	3,50	0,20	0,40	0,20	13,50	11,50	17,50
NNMM49	Netakimab	2	2	3	78,5	7,9	3,3	240,6	253,4	186,0	4,00	2,70	5,30	1,90	1,70	2,70	2,11	1,59	1,96
NNMM50	Netakimab	1	1	0	15,9	3,7	6,7	242,8			6,30	4,70	4,70	1,00	1,50	2,40	6,30	3,13	1,96
NNMM51	Netakimab	2	0	2	12,3	4,4	1,9	240,8	176,2	184,9	1,50	1,40	1,30	1,00	1,20	1,30	1,50	1,17	1,00
NNMM52	Netakimab	1	0	0	8,3	4,1	0,6	247,6	243,0	233,2	2,00	7,60	8,50	1,00	0,90	1,00	2,00	8,44	8,50
NNMM53	Netakimab	1	2	1	27,6	18,1	6,6	284,8	246,8	212,9	2,80	4,90	3,50	0,50	0,50	0,60	5,60	9,80	5,83
NNMM54	Netakimab	2	1	1	22,4	17,5	8,1	307,7	219,0	243,6	3,10	2,20	7,70	1,30	0,90	1,50	2,38	2,44	5,13
NNMM55	Netakimab	0	4	0	11,8	8,5	2,8	248,6			4,70	10,00	6,70	3,70	1,50	3,20	1,27	6,67	2,09
NNMM56	Netakimab	0	5	6	58,2	9,3	5,4	170,2	162,2		2,00	9,80	9,30	0,30	0,50	0,60	6,67	19,60	15,50
NNMM57	Netakimab	3	2	2	18,2	9,5	1,6	214,2	141,8	133,4	1,50	3,20	2,90	0,80	0,60	1,10	1,88	5,33	2,64
NNMM58	Netakimab	3	2	3	11,7	17,5	9,8	168,8	155,1	142,2	2,70	4,20	6,60	1,80	1,60	1,80	1,50	2,63	3,67
NNMM59	Netakimab	3	1	2	12,8	8,9	4,1	214,3	239,8	230,3	0,90	3,00	5,40	0,70	0,80	1,00	1,29	3,75	5,40
NNMM60	Netakimab	2	1	1	8,3	1,7	2,2	217,5	147,4	174,9	3,10	5,30	8,60	1,20	1,40	1,20	2,58	3,79	7,17
NNMM61	Netakimab	1	0	4	21,7	6,2	2,8	245,9	205,8	210,1	2,40	5,90	8,10	0,70	0,40	0,50	3,43	14,75	16,20
NNMM62	Netakimab	3	2	1	43,5	14,9	3,3	385,5	427,4	294,7	5,00	1,50	7,40	0,70	0,60	0,50	7,14	2,50	14,80
NNMM63	Netakimab	2	1	0	3,3	0,6		323,5	267,0
NNMM64	Netakimab	1	1	0	61,1	5,7	1,4	506,0	325,7	321,4	1,50	0,50	5,40	0,70	1,00	1,70	2,14	0,50	3,18
NNMM65	Netakimab	1	0	0	35,2	5,1	2,2	281,7	218,3	267,3	1,00	3,60	6,10	1,30	0,80	1,00	0,77	4,50	6,10
NNMM66	Netakimab	4	2	2	45,7	7,9	4,9	288,8	255,0	267,6	5,50	6,40	7,00	1,60	1,20	1,20	3,44	5,33	5,83
NNMM67	Netakimab	0	0	0	6,8	2,9	1,0	199,9	154,5	165,5	3,10	6,90	6,90	0,50	0,40	0,40	6,20	17,25	17,25
NNMM68	Netakimab	3	1	0	11,3	7,3		188,8	188,1		3,00	5,30	4,50	1,60	0,70	1,20	1,88	7,57	3,75
NNMM69	Netakimab	1	1	1	15,1	12,2		160,4
NNMM70	Netakimab	2	0	0	6,4	8,9	4,8	291,2	211,6	198,8	5,40	10,10	9,50	1,40	1,00	1,40	3,86	10,10	6,79
NNMM71	Netakimab	3	1	1	3,6	6,1		195,1	208,2	189,3	3,70	8,70	6,10	1,70	1,40	1,80	2,18	6,21	3,39
NNMM72	Netakimab	2	1	1	23,3	1,4	0,9	249,4	272,5	224,0	10,10	10,20	15,30	0,80	2,30	2,90	12,63	4,43	5,28
NNMM73	Netakimab	2	4	2	34,5	11,8	4,6	276,6	231,5	209,1	2,60	9,70	6,60	2,10	1,40	1,30	1,24	6,93	5,08
NNMM74	Netakimab	1	3	1	52,4	52,4	15,9	389,7	203,9	186,3	4,80	12,30	10,00	1,80	1,30	1,10	2,67	9,46	9,09
NNMM75	Netakimab	1	1	2	6,0	2,7	1,1	201,8	143,1
NNMM76	Netakimab	2	2	2	6,3	0,7	36,7	222,5	253,5	288,5	3,50	5,50	6,40	1,90	3,30	0,70	1,84	1,67	9,14
NNMM77	Netakimab	0	1	1	2,3	1,7	15,9	175,2	213,6	172,2	1,40	6,90	6,40	0,80	1,00	1,10	1,75	6,90	5,82
NNMM78	Netakimab	4	3	3	75,9	1,7		555,1	201,9		2,10	2,50	4,90	0,90	1,40	1,10	2,33	1,79	4,45
NNMM79	Netakimab	0	0	0	5,6	1,9	0,8	251,4	173,4		1,00	2,10	2,20	0,90	1,00	0,90	1,11	2,10	2,44
NNMM80	Netakimab	3	1	0	17,3	5,3	7,6	263,7			3,00	8,60	5,58	1,30	1,20	4,67	2,31	7,17	1,19
NNMM81	Netakimab	1	0	0	22,7	8,0	6,1	282,0	208,2	229,5	7,40	2,20	2,20	0,70	0,90	1,00	10,57	2,44	2,20
NNMM82	Netakimab	1	0	0	8,9	5,2	2,0	255,5	194,5	222,2	3,80	10,40	6,20	1,80	2,00	2,90	2,11	5,20	2,14
NNMM83	Netakimab	3	2	1	8,7	7,2	25,2	199,8	169,8	165,5	1,10	2,80	3,00	0,80	1,20	1,20	1,38	2,33	2,50
NNMM84	Netakimab	2	0	0	0,0	0,2	0,0	260,6			1,20	8,30	9,10	1,00	0,60	1,00	1,20	13,83	9,10
NNMM85	Netakimab	2	0	1	79,2	16,0	7,9	224,9	210,0	297,7	3,10	7,60	6,40	1,30	0,70	1,30	2,38	10,86	4,92
NNMM86	Netakimab	2	1	0	117,8	16,0	5,9	204,7	152,2	185,4	1,90	8,50	5,90	0,80	1,20	1,50	2,38	7,08	3,93
NNMM87	Tocilizumab	3	3	3	50,4	11,7	5,9	278,1	253,5	226,6	7,00	8,10	3,70	1,40	0,80	1,40	5,00	10,13	2,64
NNMM88	Tocilizumab	4	2	1	62,0	12,7	6,1	385,3	285,0	470,5	3,00	1,52	1,62	1,00	1,63	1,82	3,00	0,93	0,89
NNMM89	Tocilizumab	5	2	1	130,4	9,3	2,8	459,6	442,6	273,8	2,00	1,90	3,00	0,20	0,40	0,50	10,00	4,75	6,00
NNMM90	Tocilizumab	2	1	0	23,5	16,5		299,3	372,6
NNMM91	Tocilizumab	5	2	1	110,4	21,8	5,7	456,4	329,7	339,4	6,50	1,30	3,00	0,80	0,90	1,90	8,13	1,44	1,58
NNMM92	Tocilizumab	2	2	1	40,9	1,3	0,4	181,8	238,5	236,1
NNMM93	Tocilizumab	0	0	0	97,3	27,1	12,7	297,2	215,6	351,2	3,90	1,00	1,20	0,80	1,00	1,00	4,88	1,00	1,20
NNMM94	Tocilizumab	1	1	1	36,8	34,1	23,3	171,2			2,80	1,50	3,40	0,30	0,30	0,30	9,33	5,00	11,33
NNMM95	Tocilizumab	4	3	1	11,0	1,8	0,2	326,8	457,0	417,2	3,10	3,00	5,70	0,80	0,60	1,50	3,88	5,00	3,80
NNMM96	Tocilizumab	4	0	1	27,1	4,4	1,3	286,0	221,9	239,7	4,40	2,10	2,40	1,20	0,80	1,80	3,67	2,63	1,33
NNMM97	Tocilizumab	6	0	2	61,4	6,5	2,0	412,1	351,6		5,10	2,80	3,50	1,50	2,10	2,60	3,40	1,33	1,35
NNMM98	Tocilizumab	3	1	1	29,2	6,6	3,5	306,7	295,5	331,4	1,40	1,80	2,90	0,20	0,20	0,20	7,00	9,00	14,50
NNMM99	Tocilizumab	4	2	2	14,2	4,2	1,3	388,2	497,6	518,9	2,20	3,90	4,90	1,30	0,70	1,20	1,69	5,57	4,08
NNMM100	Tocilizumab	5	0	0	106,0	14,6	6,5	440,5	398,5	320,4	3,20	4,20	3,90	0,60	1,10	1,40	5,33	3,82	2,79
NNMM101	Tocilizumab	3	1	1	14,1	12,2	3,1	301,9	471,2
NNMM102	Tocilizumab	2	0	0	1,8	0,5	0,2	277,9	241,0	231,7	2,20	1,80	3,60	2,00	1,20	1,30	1,10	1,50	2,77
NNMM103	Tocilizumab	2	2	3	27,4	3,3	1,8	236,9	243,1		3,90	1,60	1,50	1,60	1,70	1,80	2,44	0,94	0,83
NNMM104	Tocilizumab	3	2	2	27,7	5,3	8,4	246,9	356,8	362,1	3,20	3,80	4,10	0,30	0,40	0,40	10,67	9,50	10,25
NNMM105	Tocilizumab	3	1	1	17,7	2,3	1,3	192,1	202,1	191,4	2,30	1,20	1,50	1,50	1,30	1,30	1,53	0,92	1,15
NNMM106	Tocilizumab	1	0	0	11,7	12,4	3,8	200,4			5,20	0,90	0,90	1,00	1,00	1,00	5,20	0,90	0,90
NNMM107	Tocilizumab	4	3	3	36,2	0,3	0,5	177,1		177,7
NNMM108	Tocilizumab	3	2	5	4,9	1,6	0,0	255,8	317,5	217,3	1,70	0,40	3,90	1,50	1,40	1,30	1,13	0,29	3,00
NNMM109	Tocilizumab	3	1	0	90,1	13,1		304,1		305,6	4,00	8,10	6,70	0,60	1,60	1,90	6,67	5,06	3,53
NNMM110	Tocilizumab	0	1	0	1,7	16,7	6,4	272,8	262,3	274,4	3,70	4,90	14,50	0,90	1,10	1,10	4,11	4,45	13,18
NNMM111	Tocilizumab	3	4	2	93,1	14,6	7,8	371,1	268,8	248,7	2,00	4,80	6,40	0,20	0,40	1,00	10,00	12,00	6,40
NNMM112	Tocilizumab	5	1	0	21,0	3,1	0,7	338,4	336,0	308,6	2,10	7,30	3,90	1,50	1,20	2,20	1,40	6,08	1,77
NNMM113	Tocilizumab	1	2	2	31,0	12,4	2,9	269,9	309,5	301,1	4,90	4,20	13,00	1,40	1,40	2,00	3,50	3,00	6,50
NNMM114	Tocilizumab	1	0	0	11,4	2,8	1,7	273,6	224,8	217,6	2,90	2,20	2,10	1,30	1,10	1,40	2,23	2,00	1,50
NNMM115	Tocilizumab	5	3	2	5,7	2,1	1,7	459,2	412,5	439,9	16,10	5,80	6,50	0,50	1,00	0,80	32,20	5,80	8,13
NNMM116	Tocilizumab	3	2	3	2,9	0,7	0,3	182,6	209,7	224,3	3,30	1,10	2,70	1,50	1,30	0,80	2,20	0,85	3,38
NNMM117	Tocilizumab	3	2	1	21,4	7,0	3,8	272,6	229,5	205,7	3,90	2,60	3,30	0,40	0,70	0,80	9,75	3,71	4,13
NNMM118	Tocilizumab	4	1	1	1,1		0,0	143,3			2,80	1,30	1,70	1,20	1,10	0,80	2,33	1,18	2,13
NNMM119	Tocilizumab	4	2	0	25,3	5,9	2,7	280,0	291,3	380,1	1,90	2,10	5,30	0,70	1,00	0,80	2,71	2,10	6,63
NNMM120	Tocilizumab	3	2	1	33,1	11,6	2,6	278,0	243,5	213,3	5,50	1,10	3,20	0,90	1,80	2,40	6,11	0,61	1,33
NNMM121	SOC	6	2	3	68,4		4,8	154,0		150,0
NNMM122	SOC	3	2	4	20,5	87,6	19,8	250,2
NNMM123	SOC	2	3	1	41,3		24,4	413,9		207,1
NNMM124	SOC	3	3	3	8,0	7,9	2,9	178,5	161,9		2,40	2,70	1,80	1,10	1,20	1,90	2,18	2,25	0,95
NNMM125	SOC	2	2	2	40,8	42,7	8,3	206,4		246,8	2,10	1,80	1,90	0,50	0,90	1,00	4,20	2,00	1,90
NNMM126	SOC	5	9	11	23,9	29,2	25,7	319,2	255,7	298,0	2,20	2,50	2,20	1,10	1,30	0,80	2,00	1,92	2,75
NNMM127	SOC	1	1	1	110,5	76,9	90,8	248,4		266,1	3,90	4,00	3,10	2,80	2,60	2,50	1,39	1,54	1,24
NNMM128	SOC	0	1	1	24,4	23,3	11,3	693,9	208,6	211,3	2,70	1,80	2,30	2,20	1,40	1,20	1,23	1,29	1,92
NNMM129	SOC	1	1	0	11,1	17,0	16,0	214,0			2,50	2,90	7,60	0,30	0,60	0,70	8,33	4,83	10,86
NNMM130	SOC	3	1	0	29,4	26,8	13,0	230,9	237,8	302,2	2,70	5,00	1,50	0,80	1,40	0,70	3,38	3,57	2,14
NNMM131	SOC	1	0	0	38,0	33,8		350,9	358,7
NNMM132	SOC	1	1	1	98,7	114,4	86,0	228,4	261,7	282,2	4,20	5,70	5,90	1,60	0,90	1,00	2,63	6,33	5,90
NNMM133	SOC	3	1	0	22,0	13,4		234,1	211,0		2,90	4,20	4,10	1,30	1,50	1,60	2,23	2,80	2,56
NNMM134	SOC	1	1	1	12,6	19,4	2,3	224,7			3,30	2,90	2,40	1,20	3,00	1,80	2,75	0,97	1,33
NNMM135	SOC	6	5	5	23,5	22,8	10,3	422,0			6,20	4,30	5,00	1,20	1,30	1,00	5,17	3,31	5,00
NNMM136	SOC	4	4	5	137,8	159,9	63,5	466,4	435,6
NNMM137	SOC	4	2	1	138,0	23,8	18,8	796,0		1689,9	4,40	6,40	6,30	0,90	0,90	0,70	4,89	7,11	9,00
NNMM138	SOC	1	2	1	3,0	7,1	3,2	195,6	251,6	212,0	1,60	1,50	4,90	0,90	2,00	0,90	1,78	0,75	5,44
NNMM139	SOC	3	2	2	114,5	70,7	32,3	348,9	422,6		6,70	2,60	3,80	1,50	2,10	1,20	4,47	1,24	3,17
NNMM140	SOC	1	0	1	88,6	66,1	64,7	388,2	362,4		4,20	3,50	2,50	1,30	1,10	1,30	3,23	3,18	1,92
NNMM141	SOC	5	2	2	19,2	48,6	11,3	308,0	265,8	307,0	12,10	19,90	16,70	0,60	0,70	0,90	20,17	28,43	18,56
NNMM142	SOC	1	1	3	43,9	15,7		212,5	221,2
NNMM143	SOC	1	1	0	24,8	23,4	13,2	261,0			4,00	2,90	3,50	1,60	1,60	1,80	2,50	1,81	1,94
NNMM144	SOC	2	1	2	139,5	50,2	14,2	365,9	265,7	201,6	3,10	3,00	2,70	2,00	1,00	1,30	1,55	3,00	2,08
NNMM145	SOC	1	0	1	5,1	6,8	10,7	207,1	197,5	248,6
NNMM146	SOC	0	0	0	54,6	18,3	10,2	264,0		208,4	4,80	7,70	6,40	1,10	1,00	1,10	4,36	7,70	5,82
NNMM147	SOC	1	0	0	127,9	22,5	8,5	307,2	310,7	289,8	5,30	1,90	1,80	1,20	1,30	1,30	4,42	1,46	1,38
NNMM148	SOC	3	2	5	10,9	7,5	9,0	322,8	243,3	192,2	6,40	4,00	4,70	3,60	2,70	2,10	1,78	1,48	2,24
NNMM149	SOC	4	0	1	12,1	5,7		230,2	150,0
NNMM150	SOC	6	3	1	74,1	88,1	132,8	257,3	345,8	358,7	12,50	12,30	8,30	0,70	0,20	0,20	17,86	61,50	41,50
NNMM151	SOC	2	4	6	93,9	82,9	79,8	212,5	210,1	195,1	7,40	7,20	6,50	1,00	1,50	1,10	7,40	4,80	5,91
NNMM152	SOC	6	3	4	15,8	2,8	1,5	439,7	323,3		9,70	4,10	4,30	0,50	2,60	2,60	19,40	1,58	1,65
NNMM153	SOC	1	1	3	11,2	4,9	3,1	250,4			3,20	2,00	2,20	1,80	2,00	2,90	1,78	1,00	0,76
NNMM154	SOC	1	1	0	39,5	13,5	8,3	201,8	153,9	149,6	1,90	3,80	1,40	1,20	1,40	0,90	1,58	2,71	1,56
